# Supplementary material for: Gene regulation network analysis reveals core genes associated with survival in glioblastoma multiforme
Source: J Cell Mol Med. 2020 Jul 21;24(17):10075–87. doi: 10.1111/jcmm.15615 (PMC7520335; doi:10.1111/jcmm.15615)
Supplement: Supplementary file 8 — Table S1 [file JCMM-24-10075-s008.xlsx]

## Sheet: Sheet1
Table S1. The list of differential expressed genes expression.
Gene symbol	p-value	adj p-value	logFC
SNAP25	5.75729e-12	1.2156e-07	-2.71804
SYT1	1.80265e-11	3.80612e-07	-2.18707
VAMP2	2.61132e-11	5.51354e-07	-1.67283
ENO2	8.26229e-11	1.7445e-06	-1.5532
INA	1.54398e-10	3.25995e-06	-2.0259
KIAA0513	2.55197e-10	5.38823e-06	-2.29135
STXBP1	3.23913e-10	6.8391e-06	-2.39614
SNCA	4.87201e-10	1.02868e-05	-2.2018
NPTX1	1.4565e-09	3.07525e-05	-2.5504
STX1A	2.03586e-09	4.29851e-05	-2.15401
YWHAH	3.68104e-09	7.77215e-05	-1.43629
PRKCZ	3.99539e-09	8.43586e-05	-2.10745
CHGA	1.38589e-08	0.000292618	-1.99668
RTN1	1.47519e-08	0.000311471	-2.16384
APBB1	2.91772e-08	0.000616047	-1.43678
PPP3CA	3.48969e-08	0.000736812	-1.41977
STMN2	3.86742e-08	0.000816568	-2.58174
KCNAB2	4.25125e-08	0.000897608	-1.9347
ALDOC	6.10928e-08	0.00128991	-1.41974
SPOCK1	8.04028e-08	0.00169763	-1.65403
MYO5A	8.73798e-08	0.00184494	-1.11791
VSNL1	8.76602e-08	0.00185086	-2.43866
ATP1B1	9.94354e-08	0.00209948	-1.48985
BASP1	1.05963e-07	0.0022373	-1.28467
SLC17A7	1.06372e-07	0.00224594	-2.44831
SYN1	1.42519e-07	0.00300916	-1.73652
NRGN	1.51412e-07	0.00319692	-2.4268
HPRT1	1.94727e-07	0.00411147	-1.10235
CHGB	2.20281e-07	0.00465102	-1.89259
GNAO1	2.45544e-07	0.00518442	-1.7286
L1CAM	2.54457e-07	0.00537261	-1.83736
KCNK1	3.2613e-07	0.00688591	-2.33644
NAP1L3	4.42788e-07	0.00934902	-1.63378
MAL	5.33119e-07	0.0112563	-2.14297
IDS	6.73349e-07	0.0142171	-1.10661
SLC9A6	9.15946e-07	0.0193393	-1.19465
CREG2	1.0181e-06	0.0214963	-1.79235
APOD	1.07302e-06	0.0226557	-1.2106
PDE1A	1.13337e-06	0.0239299	-1.51263
RIMS3	1.2082e-06	0.02551	-2.16188
EPHB6	1.22983e-06	0.0259667	-1.79101
C11orf87	1.31856e-06	0.02784	-1.87348
OLFM3	1.31856e-06	0.02784	-1.38268
PRKCG	1.50732e-06	0.0318255	-1.60089
EEF1A2	1.6053e-06	0.0338944	-1.65014
WASF1	1.70267e-06	0.0359502	-1.54006
KLK6	1.78062e-06	0.0375961	-1.53351
ITPR1	1.97934e-06	0.0417917	-1.50472
RGS7	2.04556e-06	0.0431899	-1.50963
MAP7	2.16844e-06	0.0457844	-1.37653
PAK1	2.20093e-06	0.0464705	-1.19853
ANXA1	1.943e-15	4.10245e-11	3.18949
COL3A1	3.49e-15	7.36878e-11	3.46028
IGFBP2	3.15447e-13	6.66035e-09	2.88696
TGFBI	1.00048e-12	2.11242e-08	3.08822
TOP2A	2.76745e-12	5.84318e-08	3.5258
TNC	1.20383e-11	2.54177e-07	2.92952
MYBL2	2.27279e-11	4.79876e-07	1.98258
CDK4	2.42322e-11	5.11639e-07	1.77783
ANXA2	3.45943e-11	7.30425e-07	2.6011
COL1A1	4.0439e-11	8.53829e-07	2.65596
SPARC	4.44089e-11	9.3765e-07	2.33474
VIM	8.99338e-11	1.89886e-06	2.1714
ANXA5	1.02077e-10	2.15524e-06	1.55942
SOX4	1.04662e-10	2.20983e-06	2.18521
TIMP1	1.14069e-10	2.40845e-06	2.55194
RRM2	2.3918e-10	5.05004e-06	2.63943
S100A10	3.6526e-10	7.71211e-06	2.33214
FOXM1	4.87201e-10	1.02868e-05	2.22358
SERPINE1	5.85149e-10	1.23548e-05	1.92793
COL1A2	6.39698e-10	1.35066e-05	2.0352
MSN	6.79508e-10	1.43471e-05	1.61773
PLP2	7.30648e-10	1.54269e-05	2.36448
SERPINA3	1.28796e-09	2.7194e-05	2.5086
EGFR	2.1445e-09	4.52791e-05	2.35547
APOC1	2.37683e-09	5.01843e-05	2.20928
ARHGDIB	2.40051e-09	5.06844e-05	1.37009
NPC2	3.43507e-09	7.25281e-05	1.52413
PRDX4	4.49059e-09	9.48144e-05	1.51237
ADM	7.48098e-09	0.000157953	1.91671
MMP2	9.47977e-09	0.000200156	1.47536
CD99	1.02333e-08	0.000216066	1.96397
AEBP1	1.30976e-08	0.000276543	1.65116
CAPG	1.52955e-08	0.00032295	1.76194
CNN3	1.64921e-08	0.000348213	1.48776
RAB13	1.77421e-08	0.000374606	1.26717
NID1	1.85604e-08	0.000391884	1.65661
DYNLT1	1.94085e-08	0.000409792	1.36554
FLNA	2.05325e-08	0.000433522	1.64706
EFEMP1	2.62514e-08	0.000554273	1.60523
MGP	2.97173e-08	0.000627452	1.36006
CD44	3.28591e-08	0.000693786	1.84885
LTF	3.45903e-08	0.000730339	2.45278
LAMC1	3.6298e-08	0.000766397	1.41936
PLSCR1	3.6298e-08	0.000766397	1.59252
F2R	5.00368e-08	0.00105648	1.89422
LAPTM5	5.5548e-08	0.00117284	1.51167
MTHFD2	5.58878e-08	0.00118001	1.52894
PCNA	7.90691e-08	0.00166947	1.35645
IDH1	7.90691e-08	0.00166947	1.3067
IGFBP4	1.043e-07	0.00220218	1.41871
TAGLN2	1.21882e-07	0.00257341	2.04783
IGFBP7	1.27621e-07	0.00269459	1.60352
GPNMB	1.27621e-07	0.00269459	1.43953
S100A11	1.37132e-07	0.00289541	1.83824
PLOD2	1.37626e-07	0.00290584	1.22319
GPX3	1.64205e-07	0.00346702	1.15822
ITGB2	1.66117e-07	0.00350739	1.00921
RHOC	1.7145e-07	0.00361999	1.49332
BST2	1.7392e-07	0.00367216	1.15204
CCNB2	1.91521e-07	0.00404377	1.95385
GBP1	2.11598e-07	0.00446767	2.10107
LGALS1	2.32732e-07	0.00491391	1.31273
PCOLCE	2.48833e-07	0.00525387	1.64236
SERPINA1	2.48833e-07	0.00525387	1.50644
CKS2	2.60639e-07	0.00550314	1.49329
CTSC	2.60639e-07	0.00550314	1.22735
MYC	2.69332e-07	0.00568668	1.7579
TAP1	2.8131e-07	0.00593957	1.54852
MCM2	2.8739e-07	0.00606795	1.14051
LPL	2.96715e-07	0.00626485	1.60761
PDPN	3.15659e-07	0.00666483	1.77482
HSPG2	3.58597e-07	0.00757142	1.99502
ARPC1B	3.74168e-07	0.00790019	1.1489
DPYSL3	4.80667e-07	0.0101488	1.29533
EZH2	6.46748e-07	0.0136554	1.50342
LMNB1	7.73752e-07	0.016337	1.41513
CDC20	9.23117e-07	0.0194907	1.55032
COL4A1	9.3102e-07	0.0196576	1.95046
MEST	1.2657e-06	0.0267239	1.62238
ACTA2	1.37831e-06	0.0291017	1.40076
CTSS	1.48499e-06	0.031354	1.27464
CD163	1.6564e-06	0.0349732	1.5377
