# Supplementary material for: Gene regulation network analysis reveals core genes associated with survival in glioblastoma multiforme
Source: J Cell Mol Med. 2020 Jul 21;24(17):10075–87. doi: 10.1111/jcmm.15615 (PMC7520335; doi:10.1111/jcmm.15615)
Supplement: Supplementary file 9 — Table S2 [file JCMM-24-10075-s009.xlsx]

## Sheet: Sheet2
Table S2. Functional analyses of the 133 DEGs by STRING database.
type	term	description	count in gene set	false discovery rate	color
biological process	GO:0032502	developmental process	90/5401	4.73e-18	red
molecular function	GO:0005515	protein bindingg	90/6605	1.16e-12	purple
cellular component	GO:0099503	secretory vesicle	35/948	1.05e-13	green
KEGG pathway	hsa05214	glioma	3/68	0.0473	yellow
Reactome pathway	HSA-1474244	Extracellular matrix organization	18/298	2.42e-09	blue
