# Supplementary material for: Gene regulation network analysis reveals core genes associated with survival in glioblastoma multiforme
Source: J Cell Mol Med. 2020 Jul 21;24(17):10075–87. doi: 10.1111/jcmm.15615 (PMC7520335; doi:10.1111/jcmm.15615)
Supplement: Supplementary file 10 — Table S3 [file JCMM-24-10075-s010.xlsx]

## Sheet: Sheet1
Table S3. LncRNA target 10 hub genes from LncTarD database.
DiseaseName	Regulator	Target	RegulationDiretion	ExpressionParttern	InfluencedFunction	RegulatoryMechanism
Urinary bladder cancer	AATBC	CDK4	positively-E	upregulation	cell proliferation(+)	NA
Gastric cancer	AGAP2-AS1	EZH2	interact	upregulation	cell proliferation(+);cell invasion(+)	interact with protein
Non-small cell lung cancer	AGAP2-AS1	EZH2	interact	upregulation	cell growth(+)	interact with protein
Breast cancer	ANCR	EZH2	negatively-E	upregulation	cell metastasis(-);cell invasion(-)	interact with protein
Osteosarcoma	ANCR	EZH2	interact	upregulation	cell growth(+)	interact with protein
Glioblastoma	APTR	EZH2	interact	upregulation	cell proliferation(-)	interact with protein
Urinary bladder cancer	AWPPH	EZH2	interact	downregulation	cancer progression(+);cell proliferation(+);cell autophagy(+);cell migration(+);apoptosis process(-)	interact with protein
Papillary thyroid carcinoma	BANCR	EZH2	interact	upregulation	cell proliferation(+)	interact with protein
Colorectal cancer	BLACAT1	EZH2	interact	upregulation	cell cycle(+);cell proliferation(+);prognosis(-)	interact with protein
Urinary bladder cancer	BLACAT1	EZH2	interact	upregulation	cell metastasis(+);cell survival(+)	interact with protein
Esophagus squamous cell carcinoma	CASC9	EZH2	interact	upregulation	cell growth(+)	interact with protein
Esophagus squamous cell carcinoma	CCAT1	EZH2	interact	upregulation	cell proliferation(+);cell migration(+)	interact with protein
Acute myeloid leukemia	CCAT1	MYC	positively-E	upregulation	cell differentiation(+);cell growth(+)	ceRNA(miR-155)
Colorectal cancer	CCAT1	MYC	positively-E	upregulation	tumorigenesis(+)	chromatin looping;super-enhancer
Hepatocellular carcinoma	CCAT1	MYC	positively-E	upregulation	cell proliferation(+);cell migration(+)	ceRNA(let-7)
Breast cancer	CCAT2	EZH2	interact	upregulation	cell proliferation(+)	interact with protein
Colon cancer	CCAT2	MYC	positively-E	upregulation	cell growth(+);cell metastasis(+);chromosomal instability(+)	NA
Hepatocellular carcinoma	CDKN2B-AS1	EZH2	interact	upregulation	cell proliferation(+);apoptosis process(-)	interact with protein
T-cell leukemia	CDKN2B-AS1	EZH2	interact	upregulation	cell proliferation(+);NF-kB signaling pathway(+)	interact with protein
Epithelial ovarian cancer	CERNA2	MYC	positively-E	upregulation	cell migration(-);cell invasion(-);cell proliferation(-)	NA
Colorectal cancer	CRNDE	EZH2	interact	upregulation	cell proliferation(+)	interact with protein
Lung adenocarcinoma	CRNDE	EZH2	interact	upregulation	radioresistance(+)	interact with protein
Pneumonia	CRNDE	FOXM1	positively-E	upregulation	inflammatory response(+)	NA
Breast cancer	CRNDE	MYC	positively-E	upregulation	cell proliferation(+);cell migration(+);cell invasion(+);Wnt/beta-catenin signaling pathway(+);tumor growth(+)	NA
Gastric cancer	CYTOR	EZH2	interact	upregulation	cell cycle(+)	interact with protein
Lung adenocarcinoma	CYTOR	EZH2	interact	upregulation	cell proliferation(+)	interact with protein
Gastric cancer	DANCR	EZH2	interact	upregulation	cell migration(-);cell invasion(-)	interact with protein
Esophagus squamous cell carcinoma	DUXAP10	EZH2	interact	upregulation	cell proliferation(+)	interact with protein
Non-small cell lung cancer	DUXAP8	EZH2	interact	upregulation	cell proliferation(+);cell migration(+);cell invasion(+)	interact with protein
Pancreatic cancer	DUXAP8	EZH2	interact	upregulation	cell proliferation(+);cell growth(+)	interact with protein
Epithelial ovarian cancer	ERLNC1	CDK4	NA	upregulation	cell proliferation(+)	NA
Melanoma	FALEC	EZH2	interact	upregulation	prognosis(-);cell proliferation(+)	interact with protein
Malignant glioma	FAM83H-AS1	EZH2	interact	upregulation	cell proliferation(+);cell cycle(+)	interact with protein
Non-small cell lung cancer	FENDRR	EZH2	interact	downregulation	cell metastasis(-);cell migration(-)	interact with protein
Non-small cell lung cancer	FEZF1-AS1	EZH2	interact	upregulation	epithelial to mesenchymal transition(+)	interact with protein
Renal cell carcinoma	FILNC1	MYC	positively-E	upregulation	energy metabolic process(-)	NA
Osteosarcoma	FOXP4-AS1	EZH2	interact	upregulation	cancer progression(+)	interact with protein
Hepatocellular carcinoma	FTX	MCM2	interact	downregulation	cell proliferation(-);cell metastasis(-)	interact with protein
Urinary bladder cancer	GAS5	EZH2	negatively-E	downregulation	apoptosis process(+)	transcriptional regulation
Gastric cancer	GHET1	MYC	positively-E	upregulation	cell proliferation(+)	RNA stability
Hepatocellular carcinoma	GIHCG	EZH2	interact	upregulation	cancer progression(+)	interact with protein
Estrogen-receptor positive breast cancer	H19	EZH2	interact	upregulation	chemoresistance(+)	interact with protein
Glioblastoma	H19	EZH2	interact	upregulation	tumorigenesis(+)	interact with protein
Nasopharynx carcinoma	H19	EZH2	positively-E	upregulation	cell invasion(+)	ceRNA(miR-630)
Oral squamous cell carcinoma	H19	EZH2	positively-E	upregulation	cell proliferation(+);cell invasion(+)	ceRNA(miR-138)
Urinary bladder cancer	H19	EZH2	interact	upregulation	cell metastasis(+)	interact with protein
Colorectal adenocarcinoma	H19	FOXM1	positively-E	upregulation	epithelial to mesenchymal transition(+)	NA
Gallbladder cancer	H19	FOXM1	positively-E	upregulation	cancer progression(+)	ceRNA(miR-342-3p)
Endometrial cancer	H19	MYC	positively-E	upregulation	cell migration(+);cell invasion(+)	NA
Ovarian cancer	H19	MYC	positively-E	upregulation	cell migration(+);cell invasion(+)	NA
Osteosarcoma	HAGLR	EZH2	interact	upregulation	tumorigenesis(+)	interact with protein
Hepatocellular carcinoma	HEIH	EZH2	positively-E	upregulation	cell growth(+)	histone modification
Melanoma	HEIH	EZH2	interact	upregulation	cell proliferation(+);cell migration(+);cell invasion(+)	interact with protein
Hepatocellular carcinoma	HNF1A-AS1	EZH2	interact	upregulation	cell proliferation(+)	interact with protein
Colorectal cancer	HNF1A-AS1	MYC	positively-E	upregulation	tumorigenesis(+);WNT/beta-catenin signaling pathway(+)	NA
Acute myeloid leukemia	HOTAIR	EZH2	positively-E	upregulation	prognosis(-)	NA
Breast cancer	HOTAIR	EZH2	interact	upregulation	cell proliferation(-);cell invasion(-);cell metastasis(-);chemoresistance(+)	interact with protein
Chondrosarcoma	HOTAIR	EZH2	interact	upregulation	cell growth(+)	interact with protein
Colorectal cancer	HOTAIR	EZH2	interact	upregulation	NF-kB signaling pathway(+);chemoresistance(+);cell metastasis(+)	interact with protein
Gastric cancer	HOTAIR	EZH2	interact	upregulation	chemoresistance(+);PI3K/AKT signaling pathway(+);WNT/beta-catenin signaling pathway(+);epithelial to mesenchymal transition(+);cell migration(+);cell invasion(+)	interact with protein
Glioblastoma	HOTAIR	EZH2	interact	downregulation	cell cycle(+);cell proliferation(+);cell invasion(+)	interact with protein
Hepatocellular carcinoma	HOTAIR	EZH2	interact	upregulation	epithelial to mesenchymal transition(+)	interact with protein
Laryngeal squamous cell carcinoma	HOTAIR	EZH2	interact	upregulation	chemoresistance(-);cell proliferation(+)	interact with protein
Liver fibrosis	HOTAIR	EZH2	interact	upregulation	fibrotic(+)	interact with protein
Lung cancer	HOTAIR	EZH2	interact	upregulation	chemosensitivity(+)	interact with protein
Oral squamous cell carcinoma	HOTAIR	EZH2	interact	upregulation	cell invasion(+);cell metastasis(+)	interact with protein
Ovarian cancer	HOTAIR	EZH2	interact	upregulation	chemoresistance(+)	interact with protein
Pancreatic cancer	HOTAIR	EZH2	interact	upregulation	chemoresistance(+)	interact with protein
Pancreatic ductal adenocarcinoma	HOTAIR	EZH2	interact	upregulation	cell growth(+)	interact with protein
Prostate cancer	HOTAIR	EZH2	interact	upregulation	cell proliferation(+);cell migration(+);cell invasion(+);apoptosis process(-)	interact with protein
Urinary bladder cancer	HOTAIR	EZH2	positively-E	upregulation	cancer progression(+)	NA
Her2-receptor positive breast cancer	HOTAIR	FOXM1	positively-E	upregulation	prognosis(-)	NA
Renal cell carcinoma	HOTTIP	EZH2	interact	upregulation	cell growth(+);apoptosis process(-)	interact with protein
Atherosclerosis	HOTTIP	MYC	positively-E	upregulation	cell proliferation(+);cell migration(+);WNT/beta-catenin signaling pathway(+)	NA
Gastric cancer	HOXA11-AS	EZH2	interact	upregulation	cell cycle(-);cell metastasis(+);cell proliferation(+);cell invasion(+)	interact with protein
Hepatocellular carcinoma	HOXA11-AS	EZH2	interact	upregulation	cell proliferation(+)	interact with protein
Malignant glioma	HOXA11-AS	EZH2	positively-E	upregulation	cell growth(+);cell invasion(+);cell migration(+)	ceRNA(miR-214-3p)
Non-small cell lung cancer	HOXA11-AS	EZH2	interact	upregulation	epithelial to mesenchymal transition(+)	interact with protein
Pre-eclampsia	HOXA11-AS	EZH2	interact	downregulation	cell proliferation(+);cell migration(+)	interact with protein
Uveal melanoma	HOXA11-AS	EZH2	interact	upregulation	cell proliferation(+);cell invasion(+)	interact with protein
Colorectal cancer	HOXA-AS2	EZH2	interact	upregulation	cell proliferation(+);apoptosis process(-)	interact with protein
Gastric cancer	HOXA-AS2	EZH2	interact	upregulation	cell proliferation(+)	interact with protein
Malignant glioma	HOXB13-AS1	EZH2	interact	upregulation	cell proliferation(+);cell cycle(+)	interact with protein
Colon cancer	HULC	EZH2	interact	upregulation	cancer progression(+)	interact with protein
Chronic myeloid leukemia	HULC	MYC	negatively-E	upregulation	chemoresistance(+);PI3K/AKT signaling pathway(+);cell proliferation(+);apoptosis process(-)	NA
Melanoma	ILF3-DT	EZH2	interact	upregulation	cell proliferation(+);cell migration(+);cell invasion(+)	interact with protein
Pancreatic cancer	IRAIN	EZH2	interact	upregulation	apoptosis process(-);cell proliferation(+)	interact with protein
Non-small cell lung cancer	LINC00339	FOXM1	positively-E	upregulation	tumorigenesis(+)	ceRNA(miR-145)
Malignant glioma	LINC00461	TOP2A	positively-E	upregulation	tumorigenesis(-)	ceRNA(miR-411-5p)
Non-small cell lung cancer	LINC00511	EZH2	interact	upregulation	oncogenic role(+)	interact with protein
Gastric cancer	LINC00668	EZH2	interact	upregulation	cell proliferation(+)	interact with protein
Gastric cancer	LINC00673	EZH2	interact	upregulation	oncogenic role(+)	interact with protein
Non-small cell lung cancer	LINC00673	EZH2	interact	upregulation	cell metastasis(+)	interact with protein
Non-small cell lung cancer	LINC01133	EZH2	interact	upregulation	oncogenic role(+)	interact with protein
Cancer	LINC-ROR	MYC	negatively-E	upregulation	cell proliferation(+);tumorigenesis(+)	RNA stability
Renal cell carcinoma	LINC-ROR	MYC	positively-E	upregulation	prognosis(-);cell proliferation(+)	NA
Colorectal cancer	linc-UFC1	CDK4	negatively-E	upregulation	cell proliferation(+)	NA
Colorectal cancer	LL22NC03-N64E9.1	EZH2	interact	upregulation	oncogenic role(+)	interact with protein
Hepatocellular carcinoma	LNCDQ	EZH2	interact	upregulation	cancer progression(+);epithelial to mesenchymal transition(+)	interact with protein
Cholangiocarcinoma	Lnc-EPIC1	MYC	interact	upregulation	cell growth(+)	interact with protein
Lung cancer	Lnc-EPIC1	MYC	interact	upregulation	cell growth(+)	interact with protein
Colorectal cancer	lncRNA-BCAT1	MYC	negatively-E	downregulation	cell growth(-);cell invasion(-);WNT/beta-catenin signaling pathway(-)	NA
Hepatocellular carcinoma	LOC90784	CDK4	negatively-E	upregulation	cell proliferation(+);apoptosis process(-);cell cycle(+)	NA
Non-small cell lung cancer	LUCAT1	EZH2	interact	upregulation	cell proliferation(+)	interact with protein
Breast cancer	MALAT1	CDK4	positively-E	upregulation	cancer progression(+);cell proliferation(+)	ceRNA(miR-124)
Anaplastic large cell lymphoma	MALAT1	EZH2	interact	upregulation	prognosis(-)	interact with protein
Colorectal cancer	MALAT1	EZH2	interact	upregulation	chemoresistance(+)	interact with protein
Esophageal cancer	MALAT1	EZH2	positively-E	upregulation	cell metastasis(+);epithelial to mesenchymal transition(+)	NA
Esophagus squamous cell carcinoma	MALAT1	EZH2	positively-E	upregulation	cell proliferation(+);cell migration(+);cell stemness(+)	NA
Gastric cancer	MALAT1	EZH2	interact	upregulation	cell metastasis(+)	interact with protein
Mantle cell lymphoma	MALAT1	EZH2	positively-F	upregulation	cell proliferation(+);apoptosis process(-)	interact with protein
Multiple myeloma	MALAT1	EZH2	interact	upregulation	tumor-suppressive function(-)	interact with protein
Osteosarcoma	MALAT1	EZH2	interact	upregulation	cell metastasis(+)	interact with protein
Pancreatic cancer	MALAT1	EZH2	interact	upregulation	cell migration(+);cell invasion(+)	interact with protein
Prostate cancer	MALAT1	EZH2	interact	upregulation	oncogenic role(+)	interact with protein
Renal cell carcinoma	MALAT1	EZH2	interact	upregulation	cell proliferation(+);cell invasion(+);cell apoptosis(-)	interact with protein
Esophagus squamous cell carcinoma	MALAT1	MYBL2	positively-E	upregulation	cell proliferation(-)	NA
Lung cancer	MEG3	EZH2	interact	upregulation	epithelial to mesenchymal transition(+)	interact with protein
Chordoma	MIR31HG	EZH2	interact	upregulation	cell proliferation(+);cell invasion(+)	interact with protein
Clear cell renal cell carcinoma	MRCCAT1	EZH2	interact	upregulation	cell metastasis(+);P38/MAPK signaling pathway(+)	interact with protein
Breast cancer	NBAT1	EZH2	interact	downregulation	cell metastasis(-)	interact with protein
Breast cancer	NEAT1	EZH2	positively-E	upregulation	cell proliferation(+)	ceRNA(miR-101-3p)
Cholangiocarcinoma	NEAT1	EZH2	interact	upregulation	cell growth(+);cell metastasis(+)	interact with protein
Endometrial adenocarcinoma	NEAT1	MYC	positively-E	upregulation	cell proliferation(+);cell invasion(+);cell migration(+)	NA
Colorectal cancer	PANTR1	CDK4	positively-E	upregulation	cell proliferation(+)	NA
Esophagus squamous cell carcinoma	PANTR1	EZH2	interact	upregulation	cancer progression(+)	interact with protein
Colorectal cancer	PCAT1	MYC	negatively-E	downregulation	cell growth(+);apoptosis process(-)	NA
Prostate cancer	PCAT1	MYC	positively-E	upregulation	cell proliferation(+)	post-transcriptional level
Lung cancer	PCAT6	MYC	negatively-E	upregulation	cell proliferation(+);cell invasion(+)	NA
Prostate cancer	PCGEM1	MYC	positively-E	upregulation	cell growth(+);metabolic process(+)	transcriptional regulation
Prostate cancer	PCSEAT	EZH2	positively-E	upregulation	cell proliferation(+)	ceRNA(miR-143-3p;miR-24-2-5p)
Cervical cancer	PVT1	EZH2	interact	upregulation	chemoresistance(-);epithelial to mesenchymal transition(+);cell proliferation(+);cell migration(+)	interact with protein
Cholangiocarcinoma	PVT1	EZH2	interact	upregulation	cell proliferation(+);cell migration(+)	interact with protein
Hepatocellular carcinoma	PVT1	EZH2	interact	upregulation	cancer progression(+)	interact with protein
Malignant glioma	PVT1	EZH2	positively-E	upregulation	prognosis(-);cell proliferation(+);cell invasion(+)	NA
Melanoma	PVT1	EZH2	interact	upregulation	tumorigenesis(+);cell metastasis(+)	interact with protein
Non-small cell lung cancer	PVT1	EZH2	interact	upregulation	apoptosis process(-);cell proliferation(+)	interact with protein
Ovarian cancer	PVT1	EZH2	interact	upregulation	epithelial to mesenchymal transition(+)	interact with protein
Thyroid cancer	PVT1	EZH2	interact	upregulation	cell proliferation(+)	interact with protein
Gastric cancer	PVT1	FOXM1	positively-F	upregulation	cell growth(+);cell invasion(+)	interact with protein
Acute promyelocytic leukemia	PVT1	MYC	positively-E	upregulation	cell proliferation(+)	NA
Breast cancer	PVT1	MYC	positively-E	upregulation	cell proliferation(+)	NA
Colorectal cancer	PVT1	MYC	positively-E	upregulation	cell proliferation(+);apoptosis process(-)	NA
Ovarian cancer	PVT1	MYC	positively-E	upregulation	cell proliferation(+)	NA
Malignant glioma	PWAR5	EZH2	interact	downregulation	cell proliferation(-);cancer progression(-)	interact with protein
Multiple myeloma	RMRP	MYC	positively-E	upregulation	cell proliferation(+);apoptosis process(-)	ceRNA(miR-34a-5p)
Cervical cancer	RSU1P2	MYC	positively-E	upregulation	tumorigenesis(+)	ceRNA(let-7a)
Colorectal cancer	SH3PXD2A-AS1	EZH2	interact	upregulation	cancer progression(+)	interact with protein
Cholangiocarcinoma	SNHG1	EZH2	interact	upregulation	cell proliferation(+);cell migration(+)	interact with protein
Colorectal cancer	SNHG1	EZH2	interact	upregulation	cell growth(+)	interact with protein
Colorectal cancer	SNHG1	MYC	positively-E	upregulation	cell proliferation(+);tumorigenesis(+);WNT/beta-catenin signaling pathway(+)	NA
Hepatocellular carcinoma	SNHG20	EZH2	interact	upregulation	cell invasion(+);prognosis(-)	interact with protein
Non-small cell lung cancer	SNHG20	EZH2	interact	upregulation	cell proliferation(+);cell migration(+)	interact with protein
Colorectal cancer	SNHG3	MYC	positively-E	upregulation	cancer progression(+)	ceRNA(miR-182-5p)
Colorectal cancer	SNHG6	EZH2	interact	upregulation	cell growth(+)	interact with protein
Gastric cancer	SNHG6	EZH2	interact	upregulation	cell proliferation(+);epithelial to mesenchymal transition(+)	interact with protein
Hepatocellular carcinoma	SOX21-AS1	EZH2	interact	upregulation	cancer progression(+);prognosis(-)	interact with protein
Lung cancer	SOX2-OT	EZH2	positively-E	upregulation	cell proliferation(+)	NA
Pancreatic cancer	SPRY4-IT1	CDC20	positively-E	NA	cell proliferation(+);cell invasion(+)	NA
Hepatocellular carcinoma	SPRY4-IT1	EZH2	interact	upregulation	epithelial to mesenchymal transition(+);cell proliferation(+);cell invasion(+)	interact with protein
Lung adenocarcinoma	SPRY4-IT1	EZH2	negatively-F	upregulation	cell invasion(+);cell migration(+)	interact with protein
Urinary bladder cancer	SPRY4-IT1	EZH2	positively-E	upregulation	cell proliferation(+);cell metastasis(+)	ceRNA(miR-101-3p)
Retinoblastoma	THORLNC	MYC	positively-E	upregulation	cancer progression(+)	NA
Cervical cancer	TMPOP2	EZH2	interact	upregulation	cell invasion(+)	interact with protein
Diffuse large B-cell lymphoma	TP53COR1	CDK4	negatively-E	downregulation	cell proliferation(-);cell cycle(-)	NA
Non-small cell lung cancer	TP73-AS1	EZH2	positively-E	upregulation	cancer progression(+)	epigenetic regulation;ceRNA(miR-449a)
Gastric cancer	TRERNA1	EZH2	interact	upregulation	cell metastasis(+);epithelial to mesenchymal transition(+)	interact with protein
Breast cancer	TUG1	CDK4	negatively-E	downregulation	cell growth(-)	NA
Gastric cancer	TUG1	EZH2	interact	upregulation	cell proliferation(+)	interact with protein
Hepatocellular carcinoma	TUG1	EZH2	interact	upregulation	cell growth(+);apoptosis process(+)	interact with protein
Non-small cell lung cancer	TUG1	EZH2	interact	downregulation	cell proliferation(-)	interact with protein
Osteosarcoma	TUG1	EZH2	positively-E	upregulation	tumorigenesis(+);cell migration(+);epithelial to mesenchymal transition(+)	ceRNA(miR-144-3p)
Pancreatic carcinoma	TUG1	EZH2	positively-E	upregulation	cell proliferation(+);cell migration(+);epithelial to mesenchymal transition(+)	ceRNA(miR-382)
Small cell lung cancer	TUG1	EZH2	interact	upregulation	chemoresistance(+);cell growth(+)	interact with protein
Oral squamous cell carcinoma	TUG1	MYC	positively-E	upregulation	WNT/beta-catenin signaling pathway(-);cancer progression(+)	NA
Cervical cancer	TUSC8	MYC	negatively-F	downregulation	prognosis(+);cell proliferation(-)	interact with protein
Gallbladder cancer	UCA1	EZH2	interact	upregulation	cancer progression(+)	interact with protein
Gastric cancer	UCA1	EZH2	interact	upregulation	cell proliferation(+)	interact with protein
Hepatocellular carcinoma	UCA1	EZH2	interact	upregulation	cell growth(+);cell cycle phase transition (G1/S)(+)	interact with protein
Melanoma	UCA1	FOXM1	positively-E	upregulation	cell proliferation(+);cell invasion(+)	ceRNA(miR-507)
Anaplastic thyroid carcinoma	UCA1	MYC	positively-E	upregulation	cell proliferation(+)	ceRNA(miR-135a)
Liver cancer	UCA1	MYC	positively-E	upregulation	cell growth(+)	transcriptional regulation
Prostate cancer	VPS9D1-AS1	MYC	positively-E	upregulation	cell proliferation(+)	ceRNA(miR-184)
Esophagus squamous cell carcinoma	XIST	EZH2	positively-E	upregulation	cell growth(+)	ceRNA(miR-101)
Gastric cancer	XIST	EZH2	positively-E	upregulation	cancer progression(+)	ceRNA(miR-101)
Non-small cell lung cancer	XIST	EZH2	interact	upregulation	oncogenic role(+)	interact with protein
Osteosarcoma	XIST	EZH2	interact	upregulation	cell proliferation(+)	interact with protein
Lung adenocarcinoma	ZXF2	MYC	negatively-F	upregulation	cancer progression(+)	interact with protein
